# Supplementary material for: Effects of Resistance Exercise on Slow-Twitch Soleus Muscle of Infarcted Rats
Source: Antioxidants (Basel). 2023 Jan 27;12(2):291. doi: 10.3390/antiox12020291 (PMC9952394; doi:10.3390/antiox12020291)
Supplement: Supplementary file 1 [file antioxidants-12-00291-s001.zip]

Archive with 1 entries (1 files):
- antioxidants-2116776-supplementary.pdf
